# Supplementary material for: Lyssavirus P-protein selectively targets STAT3-STAT1 heterodimers to modulate cytokine signalling
Source: PLoS Pathog. 2020 Sep 9;16(9):e1008767. doi: 10.1371/journal.ppat.1008767 (PMC7480851; doi:10.1371/journal.ppat.1008767)
Supplement: S1 Data — (XLSX) [file ppat.1008767.s001.xlsx]

## Sheet: Fig 1B STAT3 and S1 Fig
Fn/c STAT3 analysis of CLSM images of COS7 cells from Fig 1 with (GFP +) or without (GFP -) detectable expression of the transfected protein
	GFP-PΔC30				GFP-CVS-Pwt				GFP-Nish-P				GFP-NiCE-P				GFP-SHBRV-P				GFP-MOKV-P				GFP-ABLV-P				GFP-DUVV-P
	GFP -		GFP +		GFP -		GFP +		GFP -		GFP +		GFP -		GFP +		GFP -		GFP +		GFP -		GFP +		GFP -		GFP +		GFP -		GFP +
	No add.	OSM	No add.	OSM	No add.	OSM	No add.	OSM	No add.	OSM	No add.	OSM	No add.	OSM	No add.	OSM	No add.	OSM	No add.	OSM	No add.	OSM	No add.	OSM	No add.	OSM	No add.	OSM	No add.	OSM	No add.	OSM
	1.70601	3.02165	1.42937	2.787	1.68303	3.15538	1.12586	1.56902	1.56378	2.77324	1.27535	1.44666	1.65387	2.80579	1.58717	2.64106	1.7758	2.56876	1.31853	1.80769	1.61943	3.23669	1.44078	1.52794	1.33602	2.9081	1.31853	1.39192	1.5405	2.9743	1.14958	2.09975
	1.70931	3.04174	1.43892	2.836	1.74453	3.23438	1.20514	1.62307	1.5763	2.80675	1.29377	1.51178	1.72397	2.97073	1.6021	2.89472	1.80929	2.62976	1.37828	1.8106	1.66243	3.37535	1.44937	1.57227	1.35498	2.91598	1.32964	1.43575	1.5607	2.97895	1.2688	2.12515
	1.74729	3.0789	1.45308	2.96951	1.76773	3.3288	1.23998	1.68633	1.59495	2.91814	1.30547	1.54221	1.74156	3.00128	1.6711	2.9679	1.82184	2.67183	1.38758	1.81928	1.69537	3.4888	1.48576	1.57544	1.42186	2.98759	1.33904	1.52072	1.58364	3.01068	1.27273	2.18735
	1.81021	3.11738	1.47666	2.99258	1.77751	3.40186	1.24569	1.72092	1.61809	2.93594	1.31146	1.62919	1.80264	3.0053	1.69927	3.01276	1.82241	2.71844	1.40438	1.82756	1.6995	3.53168	1.48675	1.5829	1.48242	3.10075	1.35607	1.52337	1.61991	3.08662	1.28371	2.2129
	1.83133	3.15106	1.49674	3.09658	1.78354	3.43253	1.26567	1.72241	1.62059	3.03359	1.35039	1.63742	1.81755	3.09257	1.71772	3.01922	1.83563	2.74423	1.50089	1.83112	1.70928	3.57305	1.50202	1.5847	1.53423	3.12679	1.43756	1.63834	1.62273	3.13503	1.28666	2.28235
	1.84317	3.19391	1.51361	3.2734	1.79661	3.43415	1.28947	1.761	1.62104	3.28925	1.4014	1.64095	1.84412	3.09851	1.72188	3.05433	1.83579	2.77962	1.52816	1.87398	1.7125	3.58153	1.5592	1.60219	1.56088	3.20252	1.52194	1.6709	1.62486	3.20343	1.38163	2.29008
	1.86962	3.23841	1.53083	3.36187	1.84332	3.46289	1.30961	1.79828	1.64407	3.33744	1.44683	1.7241	1.86935	3.1383	1.72974	3.07464	1.85097	2.88476	1.5388	1.90268	1.73689	3.69612	1.58847	1.66987	1.61583	3.22736	1.5277	1.67686	1.62862	3.36554	1.38503	2.3073
	1.88155	3.24277	1.53134	3.43999	1.97917	3.54055	1.31094	1.81531	1.64598	3.34718	1.47438	1.72587	1.89784	3.23231	1.74017	3.43151	1.88082	2.89176	1.54913	1.93276	1.74304	3.70733	1.61989	1.67407	1.68737	3.32401	1.5315	1.69531	1.66667	3.47559	1.40176	2.33599
	1.9314	3.26678	1.54998	3.62784	2.00974	3.54215	1.33151	1.87338	1.66382	3.37123	1.4904	1.75313	1.9455	3.26795	1.74979	3.45952	1.88358	2.89761	1.58113	1.95337	1.75967	3.75531	1.62115	1.69183	1.69921	3.38372	1.53814	1.71185	1.66857	3.5748	1.41638	2.33929
	1.9753	3.31879	1.55826	3.71174	2.02711	3.64583	1.37817	1.87538	1.67714	3.42835	1.49582	1.82443	2.0012	3.32452	1.75628	3.56062	1.94528	2.91504	1.58129	1.96608	1.76106	3.8031	1.62798	1.79316	1.82639	3.40623	1.53892	1.71334	1.67257	3.6072	1.43691	2.39396
	1.97612	3.37343	1.60536	3.72804	2.04438	3.66146	1.38761	1.93396	1.70855	3.43372	1.51287	1.83146	2.02578	3.39019	1.88398	3.56366	1.97135	3.0574	1.59315	2.0337	1.80735	3.8846	1.63042	1.79508	1.903	3.43456	1.54732	1.73128	1.67572	3.61279	1.46406	2.41443
	1.99323	3.38185	1.61321	3.77887	2.07339	3.67515	1.38913	1.97261	1.72653	3.43979	1.53453	1.86216	2.0566	3.44293	1.89126	3.60408	2.00696	3.12351	1.68107	2.03816	1.80794	3.99047	1.69359	1.85065	1.90851	3.45305	1.55512	1.73673	1.73347	3.65808	1.51508	2.46435
	2.03708	3.39963	1.6529	3.90365	2.09857	3.72258	1.42937	1.9834	1.76457	3.50311	1.54365	1.8974	2.09649	3.45673	1.91197	3.83721	2.01338	3.1998	1.68862	2.05787	1.82475	4.24289	1.72103	1.86246	1.99026	3.45317	1.56987	1.74927	1.7519	3.75221	1.52112	2.54089
	2.12373	3.50192	1.6988	3.92928	2.14706	3.76665	1.43398	2.02214	1.77425	3.51109	1.55435	1.94126	2.10844	3.50652	1.92381	3.84032	2.0164	3.20765	1.72843	2.0641	1.8347	4.26867	1.7286	1.87446	2.00589	3.61488	1.59185	1.76027	1.75429	3.76612	1.54695	2.54951
	2.13974	3.54079	1.71318	3.95769	2.19332	3.89627	1.43786	2.02902	1.7782	3.62168	1.56811	1.94381	2.13193	3.56573	1.93499	4.01406	2.01745	3.22093	1.75046	2.08882	1.84527	4.37674	1.73326	1.91676	2.03325	3.63111	1.59489	1.77162	1.82951	3.89093	1.54841	2.55788
	2.14292	3.54813	1.74024	3.96554	2.22837	3.95135	1.50387	2.04281	1.80377	3.62682	1.60963	1.96988	2.15022	3.64803	1.9435	4.02368	2.02781	3.23749	1.75867	2.12437	1.93393	4.41301	1.74433	1.94872	2.06154	3.66852	1.60205	1.81424	1.83048	3.94118	1.56138	2.63773
	2.15238	3.58926	1.74447	4.1501	2.23401	3.98626	1.55028	2.10463	1.83157	3.64087	1.66335	2.02306	2.15429	3.70752	2.0181	4.05547	2.09011	3.24943	1.79639	2.19591	1.94454	4.4681	1.74795	2.08166	2.10766	3.73372	1.63743	1.82762	1.83525	3.98042	1.60087	2.6493
	2.18038	3.61203	1.78091	4.1549	2.24571	3.98769	1.55379	2.13663	1.84062	3.65944	1.67236	2.09624	2.17796	3.80424	2.0818	4.10749	2.1215	3.34821	1.79747	2.24518	2.06573	4.60654	1.76108	2.1608	2.14405	3.77778	1.64725	1.8315	1.85355	4.02147	1.64608	2.7225
	2.24266	3.65076	1.8184	4.194	2.29296	4.03207	1.55413	2.14316	1.84637	3.69405	1.69803	2.11042	2.18356	3.8245	2.09233	4.17943	2.16406	3.38657	1.79895	2.26096	2.10228	4.78793	1.79192	2.16893	2.16396	3.9083	1.66261	1.87647	1.87224	4.1134	1.67574	2.81034
	2.25234	3.67065	1.83723	4.28837	2.33242	4.04303	1.55489	2.1501	1.86384	3.73097	1.71593	2.12146	2.18589	3.88024	2.11043	4.37124	2.17966	3.41264	1.80411	2.26303	2.15055	4.97039	1.8022	2.19063	2.19521	3.9737	1.66785	1.89224	1.91072	4.3364	1.68131	2.88298
	2.28411	3.75674	1.90118	4.32559	2.33998	4.16141	1.56687	2.20702	1.86447	3.82915	1.73227	2.15128	2.20808	3.95639	2.11605	4.37215	2.1989	3.49157	1.8076	2.26559	2.19441	4.97712	1.80926	2.19177	2.24277	4.05608	1.67514	1.9204	1.93394	4.34691	1.69015	2.90367
	2.32437	3.75786	1.92703	4.34775	2.37066	4.22834	1.63803	2.21234	1.86691	3.87948	1.74086	2.18605	2.25127	3.98754	2.14874	4.38697	2.20121	3.60918	1.82629	2.28083	2.24112	5.02341	1.8423	2.19854	2.2444	4.11972	1.6911	1.92175	1.93766	4.37315	1.69472	2.91578
	2.32891	3.75898	1.9791	4.58271	2.41138	4.43455	1.67732	2.21998	1.88638	3.91223	1.76125	2.21367	2.26909	4.11155	2.1822	4.41915	2.20593	3.61158	1.83634	2.29184	2.27319	5.07764	1.84811	2.21019	2.30931	4.18775	1.72039	1.94134	1.9437	4.38184	1.70577	2.97665
	2.33239	3.78573	2.09717	4.63089	2.42593	4.48979	1.68928	2.23162	1.89364	3.9283	1.76456	2.25421	2.26927	4.14063	2.21867	4.48014	2.22687	3.61726	1.83894	2.29626	2.2902	5.18186	1.89106	2.21774	2.3214	4.20096	1.72179	1.99461	1.95337	4.47529	1.71352	3.0081
	2.36909	3.95962	2.0989	4.64767	2.446	4.53823	1.71588	2.2898	1.90465	3.93364	1.7759	2.28768	2.28917	4.14948	2.25036	4.51832	2.28199	3.62952	1.84805	2.30398	2.29991	5.25924	1.94749	2.2755	2.35254	4.22085	1.7346	2.02596	1.99853	4.4922	1.76161	3.04687
	2.37087	3.96049	2.11228	4.96113	2.49218	4.55556	1.80316	2.37214	1.98621	3.96651	1.77697	2.34271	2.34434	4.18263	2.25046	4.57662	2.32563	3.64983	1.86508	2.30427	2.31055	5.58384	1.95393	2.29312	2.42574	4.22402	1.78116	2.04619	2.02759	4.54195	1.78344	3.08054
	2.39929	3.97425	2.1227	4.99189	2.66944	4.59062	1.80695	2.39825	1.99053	3.97066	1.83017	2.38324	2.35962	4.2677	2.25161	4.606	2.35134	3.70124	1.87267	2.35079	2.46157	5.63222	1.95993	2.34001	2.47765	4.25792	1.79709	2.06906	2.04001	4.55205	1.79982	3.12042
	2.43671	4.02501	2.1227	5.25617	2.73794	4.65034	1.81808	2.41768	2.00808	3.97518	1.83143	2.40543	2.38981	4.37793	2.25758	4.62288	2.39234	3.75847	1.87621	2.39328	2.49534	5.69861	1.97544	2.34683	2.49339	4.3378	1.80056	2.0759	2.05405	4.91047	1.81017	3.12221
	2.44401	4.12218	2.17739	5.26131	2.77011	4.71352	1.84891	2.42	2.00929	3.98009	1.85071	2.40996	2.4191	4.41408	2.26455	4.64753	2.43869	3.81596	1.87842	2.44705	2.51515	5.71003	1.99469	2.38029	2.56975	4.34211	1.82256	2.09018	2.09526	4.94057	1.83333	3.17186
	2.45669	4.13757	2.1962	5.26225	2.8607	4.71552	1.90474	2.44613	2.08742	3.99372	1.85417	2.48227	2.51819	4.57871	2.27408	4.74942	2.55896	3.83999	1.89193	2.47121	2.51717	5.90232	2.00657	2.38482	2.62003	4.39127	1.86702	2.10319	2.14353	5.02643	1.83567	3.20244
	2.46441	4.19415	2.2163	5.26598	2.92193	4.75425	1.9283	2.45296	2.12391	4.086	1.88359	2.50262	2.55417	4.58195	2.275	4.79017	2.56399	3.89332	1.92128	2.50432	2.56607	6.00467	2.01675	2.40041	2.65717	4.4214	1.90215	2.12348	2.15047	5.10822	1.83643	3.22407
	2.47203	4.22843	2.21875	5.2901	3.13407	4.79723	1.94569	2.48714	2.17011	4.09988	1.90572	2.50705	2.68477	4.65052	2.33778	4.89866	2.56999	3.95338	1.93938	2.60885	2.59459	6.1422	2.03413	2.40879	2.67841	4.45661	1.94245	2.14033	2.15142	5.26999	1.85307	3.24006
	2.51738	4.27125	2.2477	5.32666	3.25871	4.8056	1.97949	2.50542	2.27182	4.18584	1.92527	2.57891	2.70457	4.71862	2.45255	4.9421	2.59078	4.05487	1.96889	2.6334	2.63227	6.46269	2.06486	2.42189	2.7488	4.57294	1.97971	2.16035	2.15424	5.64421	1.85494	3.24493
	2.56907	4.45915	2.25134	5.53982		4.85039	2.01629	2.54299	2.27766	4.18997	1.94069	2.58582	2.74327	4.93514	2.46728	5.14632	2.61383	4.15493	1.97727	2.67926	2.70509	6.52991	2.06559	2.47466	2.7732	4.6062	1.98779	2.22495	2.16644	6.20414	1.86565	3.25148
	2.67057	4.47747	2.27675	5.63248		4.85231	2.02729	2.56564	2.30553	4.22129	1.94668	2.59717	2.93576	5.10508	2.4769	5.18228	2.61947	4.20863	2.00672	2.73463	2.77872	6.5548	2.07114	2.48261	2.9742	4.80604	2.00185	2.3652	2.20357		1.93767	3.27517
	2.67069	4.59131	2.27993	5.77273		4.86783	2.05007	2.57376	2.33348	4.22395	1.97965	2.69069	3.00329	5.19159	2.49167	5.24471	2.78015	4.21823	2.02567	2.79671	2.78039	6.56973	2.0837	2.48727	2.99908	4.8822	2.00585	2.38167	2.22799		1.9516	3.36346
	2.67983	4.6328	2.30838	5.78941		4.88805	2.05615	2.57673	2.3416	4.38744	2.01727	2.70144	3.05696	5.26113	2.50874	5.44536	2.83355	4.28531	2.03527	2.82133	2.82935	6.6318	2.09114	2.52999	3.10029	5.0575	2.09259	2.40814	2.22851		1.95608	3.39824
	2.68144	4.68753	2.30949	5.88557		4.95569	2.05928	2.65898	2.38501	4.4734	2.01922	2.76609	3.06372	5.38512	2.53877	5.46563	2.8749	4.35598	2.06452	2.82234	2.90395	6.91938	2.09503	2.58839	3.12543	5.08151	2.10894	2.40876	2.27126		1.96067	3.41283
	2.68148	4.84909	2.33086	5.89537		5.08835	2.0651	2.72702	2.39829	4.51144	2.04819	2.89914	3.09977	5.41338	2.5923	5.49267	2.97888	4.39604	2.07225	2.86162		7.16798	2.10629	2.59532		5.09058	2.19788	2.42629	2.32761		1.97266	3.45403
	2.70849	4.86633	2.35965	6.12056		5.1279	2.0843	2.80594	2.51131	4.62728	2.06322	3.00184	3.14926	5.42699	2.59265	5.52967	3.01321	4.60032	2.08184	2.89845		7.49785	2.15465	2.61772		5.12204	2.21344	2.44266	2.35533		1.98085	3.52298
	2.77742	4.93483	2.4264	6.13858		5.22989	2.08758	2.83593	2.58425	4.63949	2.0883	3.04181	3.30861	5.54422	2.62654	5.56161	3.07731	4.68734	2.08882	2.91257			2.16334	2.65516		5.25825	2.22333	2.4974	2.36542		1.991	3.54011
	2.83187	5.17017	2.48546	6.17172		5.33134	2.08881	2.88481	2.63437	4.69514	2.10289	3.11396		5.65848	2.67419	5.62135		4.73018	2.14279	2.93117			2.16667	2.66865		5.50999	2.27767	2.49857	2.41656		2.01236	3.56202
	2.85047	5.17092	2.54397	6.68158		5.34451	2.10538	2.91855	2.82842	4.69803	2.19485	3.1286		5.71419	2.72038	5.65296		4.79776	2.17633	2.96577			2.22121	2.69052		5.87872	2.31972	2.58819	2.42229		2.01614	3.66313
	2.86178	5.18946	2.55703	7.12589		5.37212	2.12472	3.03151	2.83946	4.71454	2.21557	3.21503		5.74417	2.76391	5.70751		4.80281	2.17914	3.01111			2.25688	2.71598		5.89703	2.3395	2.6261	2.43255		2.04183	3.66856
	2.92837	5.24215	2.62603	7.29515		5.43437	2.12692	3.09149	2.84118	4.75631	2.26316	3.21686		6.18	2.95867	5.88012		4.94917	2.24563	3.041			2.2579	2.71612		5.99798	2.36403	2.64689	2.46673		2.05669	3.71642
	2.93675	5.29178	2.67673	7.39698		5.43927	2.18872	3.10428	2.87829	4.76831	2.2644	3.21879		6.28612	3.05862	6.24789		4.98116	2.31485	3.07098			2.31034	2.76226		6.44848	2.46133	2.66411	2.48391		2.10688	3.76627
	2.95038	5.30244	2.69114	7.42444		5.51068	2.20227	3.2	2.89876	4.80551	2.28474	3.27527		6.5194	3.105	6.59833		5.02394	2.32611	3.10804			2.3242	2.78955		7.21324	2.5109	2.67024	2.49821		2.14583	3.79188
	2.96466	5.30547	2.69568			5.51329	2.23934	3.27691	3.05747	4.96126	2.29496	3.37396		6.74216	3.21684			5.1113	2.37381	3.14164			2.33474	2.80456		7.22152	2.51376	2.71483	2.50286		2.21582	3.79795
	3.05635	5.30666	2.77302			5.51857	2.26933	3.41931		5.01585	2.31014	3.6003		6.9983	3.23455			5.18114	2.38827	3.15396			2.33646	2.92339		7.3381	2.57516	2.80102	2.57346		2.22046	3.82224
	3.12076	5.32959	2.80783			5.53014	2.26986	3.61934		5.09669	2.3182	3.73506		7.00881				5.21215	2.39331	3.28211			2.35838	3.07568		7.41002	2.57835	2.81928	2.61778		2.25456	3.90532
	3.31157	5.56491	2.83293			5.54879	2.28476	3.64902		5.19084	2.36159			7.03986				5.22056	2.44313	3.34828			2.38617	3.11331		7.42701	2.65028	2.87525	2.7496		2.33276	3.94892
		5.59332	2.83458			5.63345	2.29362	3.73672		5.22348	2.44212							5.35022	2.45154	3.38335			2.39914	3.14185			2.76427	3.03777	2.85831		2.34674	4.05935
		5.69133	2.8996			5.78034	2.30866	3.73758		5.24858	2.47372							5.38	2.45321	3.39699			2.40486	3.20154			2.85758	3.10571	3.01041		2.34857	4.06295
		5.72624	2.91382			5.8	2.33649	3.75724		5.53163	2.519							5.39831	2.47039	3.45704			2.40601	3.28895			2.91928	3.12645	3.08218		2.37162	4.0767
		5.84578				5.83596	2.33664	3.78003		5.58842	2.59361							5.64455	2.50826	3.54249			2.41536	3.38691							2.37427	4.07756
		5.93449				5.9468	2.3505	3.8664		5.72612	2.64562							5.67654	2.54016	3.54434			2.43129	3.40279							2.38585	4.14057
		6.12074				6.03855	2.39214	3.92027		5.80199								6.05469	2.56815	3.60486			2.48914	3.46582							2.39898	4.14872
		6.30989				6.20192	2.39223	4.02032		6.07533								6.34148	2.69571	3.69086			2.51134	3.64084							2.4037	4.2027
		6.52472				6.20924	2.41432	4.08559		6.16099								6.38572	2.77469	3.76207			2.53394	3.64538							2.44203	4.20324
		6.64792				6.2519	2.46484	4.11145		6.20751								6.80312	2.84532				2.54057								2.44626	4.29915
		6.67853				6.28681	2.49627	4.20027											2.91132				2.63667								2.50021	4.32907
		6.79773				6.4539	2.55532																2.73588								2.5287	4.35786
		6.81385				6.50547	2.58427																2.74201								2.53298	4.45129
		6.83694				6.55217	2.62176																2.7634								2.53346	4.528
		7.17327				6.6129	2.62908																2.81157								2.60245	4.58617
		7.38348				6.76611	2.75901																2.8147								2.7904	4.65734
		7.72131				7.0349	2.78808																2.89691								2.8298	5.00374
						7.07827																	2.94631								2.92502
						7.28487
mean	2.39212	4.67229	2.10151	4.79079	2.27702	4.94222	1.92372	2.64462	2.06964	4.23974	1.87391	2.382	2.32173	4.49874	2.24641	4.45743	2.26263	4.11205	2.00149	2.59681	2.15277	5.00714	2.09328	2.40779	2.18805	4.51505	1.92434	2.14652	2.09409	4.11037	1.94114	3.32996
SD	0.410818	1.26309	0.453385	1.27337	0.41012	1.08278	0.444286	0.748396	0.421638	0.865369	0.363049	0.594564	0.439092	1.20699	0.435673	0.976362	0.374895	1.07044	0.385551	0.56816	0.399217	1.20673	0.395061	0.566123	0.501079	1.26003	0.425987	0.452906	0.384783	0.798784	0.42688	0.745254
SEM	0.0580984	0.155476	0.0622772	0.187748	0.0724996	0.131306	0.0546878	0.0966175	0.0615022	0.112662	0.0489536	0.0849378	0.0694266	0.170694	0.062884	0.143957	0.059276	0.139359	0.0497744	0.074603	0.0656308	0.193231	0.0482643	0.0743356	0.0823769	0.178196	0.0585138	0.0622114	0.0528539	0.13905	0.0521517	0.0917344

## Sheet: Fig 1B GFP
Fn/c GFP analysis of CLSM images of COS7 cells from Fig 1 with detectable expression of the transfected protein
	GFP-PΔC30		GFP-CVS-Pwt		GFP-Nish-P		GFP-NiCE-P		GFP-SHBRV-P		GFP-MOKV-P		GFP-ABLV-P		GFP-DUVV-P
	No add.	OSM	No add.	OSM	No add.	OSM	No add.	OSM	No add.	OSM	No add.	OSM	No add.	OSM	No add.	OSM
	0.224796	0.221451	0.240974	0.271353	0.305188	0.298437	1.28788	1.67443	0.263568	0.255427	0.226037	0.265106	0.272122	0.295171	0.237249	0.235778
	0.227273	0.226879	0.241049	0.273127	0.305949	0.304319	1.43184	1.70263	0.266203	0.255536	0.231384	0.275544	0.292438	0.296661	0.244635	0.239418
	0.228613	0.247912	0.247868	0.273556	0.313224	0.307539	1.44525	1.72544	0.285865	0.261084	0.240966	0.278047	0.298025	0.307291	0.245902	0.239651
	0.230095	0.254819	0.250593	0.281159	0.314506	0.309523	1.45192	1.74207	0.287082	0.261255	0.24399	0.278447	0.298973	0.328692	0.247036	0.239857
	0.244043	0.255086	0.263299	0.282783	0.335038	0.310438	1.50035	1.81579	0.290882	0.263185	0.248212	0.289643	0.299232	0.335651	0.247877	0.240788
	0.244711	0.255618	0.266529	0.284044	0.34	0.314801	1.51599	1.83298	0.290907	0.267966	0.250794	0.294427	0.311031	0.337606	0.253232	0.243121
	0.247998	0.259085	0.268541	0.289726	0.341837	0.315829	1.55121	1.96856	0.29297	0.270162	0.253915	0.295284	0.315973	0.355232	0.255157	0.244711
	0.249273	0.266227	0.275243	0.295347	0.341875	0.316181	1.58794	1.96999	0.293059	0.278883	0.258612	0.29672	0.320905	0.360216	0.255343	0.247559
	0.251281	0.268465	0.283656	0.297911	0.346881	0.316363	1.60493	1.99209	0.2946	0.28318	0.263255	0.298575	0.323591	0.361222	0.256513	0.248619
	0.251508	0.272331	0.284501	0.299699	0.352034	0.318784	1.60744	2.0242	0.298789	0.285523	0.266014	0.301123	0.33507	0.36325	0.268992	0.252178
	0.252503	0.275033	0.288794	0.306157	0.352545	0.345971	1.61939	2.05895	0.302037	0.296874	0.267599	0.303469	0.335665	0.36661	0.2734	0.25299
	0.256132	0.278881	0.289013	0.314251	0.357932	0.350138	1.63907	2.07584	0.308376	0.301688	0.271411	0.305546	0.337786	0.367397	0.27444	0.253533
	0.257893	0.279099	0.292135	0.320541	0.364234	0.370847	1.64088	2.13385	0.311786	0.302469	0.273249	0.30856	0.338708	0.382548	0.277491	0.254196
	0.261209	0.282027	0.29535	0.322637	0.366032	0.37946	1.65421	2.15254	0.312003	0.303769	0.273641	0.31775	0.338858	0.384468	0.27788	0.256181
	0.263701	0.285629	0.3049	0.323077	0.36883	0.398452	1.67178	2.18921	0.313952	0.305654	0.273735	0.325935	0.341424	0.390372	0.27979	0.265526
	0.28445	0.286296	0.30621	0.327176	0.384043	0.400652	1.69362	2.23739	0.32103	0.306898	0.274106	0.327405	0.342352	0.391362	0.280725	0.266349
	0.285096	0.286611	0.307773	0.341521	0.386185	0.401465	1.701	2.25046	0.32335	0.310531	0.277733	0.332484	0.354444	0.396382	0.282095	0.266464
	0.286046	0.286669	0.307918	0.34206	0.388652	0.402897	1.74052	2.28395	0.32618	0.317252	0.28262	0.3388	0.361471	0.401794	0.282963	0.272661
	0.287143	0.286815	0.30852	0.344726	0.389454	0.411834	1.74412	2.31316	0.332417	0.321314	0.292406	0.341935	0.368243	0.402273	0.284052	0.278137
	0.28808	0.298968	0.328599	0.35336	0.393588	0.41242	1.75272	2.36583	0.336277	0.321477	0.29248	0.345087	0.368802	0.404266	0.287437	0.279079
	0.292227	0.307273	0.330635	0.357534	0.406841	0.420362	1.77053	2.40023	0.34248	0.322693	0.29601	0.34539	0.373898	0.418246	0.288459	0.27981
	0.294855	0.307689	0.332606	0.35929	0.410129	0.432242	1.79918	2.47044	0.342922	0.324117	0.297848	0.347341	0.37744	0.423044	0.290479	0.280543
	0.297445	0.310114	0.335371	0.359837	0.410704	0.464806	1.81195	2.49905	0.34616	0.324466	0.29914	0.354357	0.377981	0.42849	0.304419	0.283118
	0.324212	0.313563	0.346392	0.364641	0.411536	0.469145	1.81222	2.50679	0.348362	0.32502	0.308311	0.358384	0.378395	0.429782	0.305229	0.286757
	0.331507	0.314293	0.34755	0.367132	0.416914	0.471534	1.81951	2.57384	0.348797	0.331729	0.308885	0.361076	0.385342	0.431164	0.312911	0.287366
	0.353588	0.314621	0.349463	0.369326	0.417047	0.471953	1.82585	2.66361	0.352677	0.333826	0.314735	0.36164	0.396776	0.435785	0.313031	0.287804
	0.356962	0.321977	0.360364	0.370679	0.418256	0.484591	1.87039	2.66406	0.355193	0.348611	0.316421	0.362466	0.40799	0.441432	0.313335	0.288168
	0.359079	0.322884	0.361373	0.372279	0.422693	0.490091	1.88868	2.67045	0.362757	0.350844	0.321831	0.373047	0.417517	0.441534	0.313844	0.288967
	0.36071	0.327508	0.364389	0.374077	0.446725	0.493194	1.94285	2.68089	0.363496	0.351761	0.322147	0.374931	0.421519	0.446786	0.314569	0.294428
	0.361923	0.329354	0.365227	0.37892	0.448611	0.498286	1.95252	2.68106	0.369368	0.353249	0.334841	0.377324	0.431135	0.461406	0.316013	0.297363
	0.373791	0.332541	0.371365	0.384552	0.448935	0.499627	2.00552	2.75503	0.371728	0.355225	0.339528	0.37751	0.433118	0.472745	0.321137	0.299261
	0.374761	0.352879	0.377601	0.384612	0.449335	0.521635	2.02533	2.76063	0.371779	0.357131	0.342939	0.37848	0.445984	0.473256	0.324016	0.30019
	0.381491	0.364938	0.378958	0.389829	0.45217	0.522386	2.04736	2.78432	0.372891	0.357283	0.347007	0.37869	0.459049	0.480653	0.325355	0.300274
	0.394696	0.385284	0.379587	0.395967	0.452341	0.535013	2.05749	2.80284	0.376927	0.35859	0.349225	0.382566	0.459318	0.483791	0.32738	0.300967
	0.397183	0.386559	0.382625	0.400016	0.453333	0.566827	2.05783	2.86407	0.38356	0.365434	0.352923	0.385256	0.46233	0.488923	0.330934	0.303621
	0.400031	0.398385	0.38293	0.401869	0.454136	0.574004	2.06002	2.94365	0.386543	0.3681	0.355808	0.387667	0.463931	0.489553	0.330995	0.304662
	0.400764	0.410327	0.385432	0.403173	0.456235	0.576815	2.0834	2.97648	0.389222	0.370223	0.358533	0.392523	0.464162	0.49439	0.340039	0.305827
	0.404423	0.41359	0.397822	0.411138	0.457389	0.57723	2.0993	3.02239	0.392304	0.373405	0.36037	0.396225	0.465174	0.519942	0.341562	0.306224
	0.408556	0.420028	0.400197	0.411361	0.459912	0.583715	2.14201	3.05175	0.394694	0.375164	0.360525	0.399754	0.47142	0.523136	0.344226	0.307919
	0.410332	0.429019	0.403024	0.419554	0.466049	0.595466	2.22768	3.05311	0.396947	0.376052	0.361738	0.410956	0.47243	0.525177	0.345712	0.308753
	0.423299	0.432065	0.406212	0.424441	0.466778	0.596663	2.27442	3.06285	0.397941	0.380174	0.365344	0.4114	0.486061	0.539146	0.345744	0.309236
	0.436874	0.439547	0.412334	0.42467	0.468306	0.606825	2.28453	3.10338	0.403234	0.386667	0.366018	0.413217	0.489419	0.553578	0.34925	0.309238
	0.437707	0.445874	0.415246	0.42863	0.498325	0.608654	2.50803	3.13534	0.403267	0.390887	0.370109	0.416171	0.491282	0.559927	0.349914	0.311121
	0.441778	0.457729	0.416509	0.430261	0.499427	0.609903	2.52873	3.24522	0.406243	0.397472	0.370661	0.420126	0.50343	0.565861	0.35649	0.312931
	0.44225	0.4603	0.41966	0.449314	0.499741	0.624529	2.54827	3.25948	0.411996	0.398779	0.371516	0.420537	0.519916	0.57374	0.365068	0.315001
	0.443397	0.525057	0.423406	0.455485	0.501824	0.641872	2.55838	3.42834	0.41261	0.409014	0.3841	0.421348	0.521893	0.580616	0.367333	0.317223
	0.458508	0.529325	0.424718	0.463211	0.503083	0.656235	2.56606	3.43878	0.423629	0.415083	0.389527	0.422342	0.523708	0.590487	0.382549	0.31832
	0.471015		0.430906	0.464388	0.503407	0.670061	2.69576		0.426208	0.415429	0.397339	0.424453	0.525156	0.606248	0.384274	0.320439
	0.474672		0.431531	0.465521	0.505779	0.70988	2.77941		0.434117	0.415862	0.397639	0.427579	0.543174	0.610632	0.39089	0.323082
	0.485802		0.441213	0.473478	0.516926	0.743692			0.439589	0.421817	0.410287	0.435274	0.544477	0.611695	0.397761	0.324161
	0.490776		0.44178	0.477201	0.528801				0.471302	0.43097	0.413163	0.436464	0.546072	0.615767	0.402402	0.331112
	0.511376		0.443642	0.477782	0.529222				0.478571	0.433646	0.417188	0.439297	0.547938	0.634266	0.404913	0.333115
	0.521148		0.444341	0.477815	0.534276				0.478599	0.434406	0.421388	0.448044	0.558186	0.63978	0.405369	0.333595
	0.52691		0.4485	0.483106	0.53668				0.482769	0.440495	0.42598	0.450917	0.561861	0.665056	0.409098	0.333765
			0.450277	0.484439	0.543947				0.483644	0.446243	0.437244	0.455915			0.421688	0.33661
			0.451065	0.502162	0.543998				0.498878	0.448795	0.449024	0.457771			0.4219	0.33927
			0.452925	0.50869					0.51396	0.452468	0.451738	0.462359			0.422567	0.340832
			0.456306	0.516353					0.528022	0.473589	0.451747	0.462949			0.424799	0.342039
			0.45919	0.521908					0.530265	0.47507	0.456583	0.463925			0.425479	0.347066
			0.461714	0.521948					0.54371		0.462853				0.429641	0.349891
			0.466799	0.522651					0.60927		0.465967				0.437431	0.350147
			0.477442								0.468533				0.438353	0.352871
			0.48422								0.472376				0.439355	0.355738
			0.493919								0.475588				0.443931	0.356148
			0.499473								0.481758				0.446149	0.35664
			0.504076								0.48685				0.450023	0.357495
			0.507281								0.513969				0.46603	0.370223
											0.53401				0.466127	0.373733
																0.374574
																0.3803
																0.388958
																0.390875
																0.391227
																0.391542
																0.413615
																0.420002
																0.421961
																0.422622
																0.450765
mean	0.35122	0.334609	0.375658	0.390057	0.428354	0.474072	1.91603	2.5108	0.380295	0.353558	0.353227	0.37145	0.416344	0.460824	0.340594	0.314637
SD	0.0900493	0.0773737	0.0747969	0.0742159	0.0686202	0.123516	0.36366	0.495045	0.0770443	0.0602538	0.0794249	0.0569822	0.0841011	0.0988101	0.0663516	0.050977
SEM	0.0123692	0.0114081	0.00920687	0.00958123	0.00925275	0.0176452	0.0524898	0.0729905	0.00994637	0.00791171	0.0097033	0.00748213	0.0115522	0.0135726	0.00810614	0.00577201

## Sheet: Fig 2B
Fn/c STAT3 analysis of CLSM images of COS7 cells from Fig 2A-B with detectable expression of the transfected proteins
	GFP-PΔC30		GFP-CVS-Pwt		GFP-DUVV-P
	No add.	OSM	No add.	OSM	No add.	OSM
	0.394586	0.71805	0.516383	0.720357	0.478853	0.68143
	0.413269	0.841119	0.541379	0.727529	0.483211	0.690213
	0.41892	0.863849	0.557498	0.743611	0.494384	0.720623
	0.419437	0.872605	0.558943	0.753455	0.496875	0.740253
	0.422027	0.88763	0.562202	0.757706	0.502425	0.751704
	0.424538	0.892305	0.574373	0.7606	0.50378	0.767695
	0.437208	0.926505	0.589191	0.777497	0.505605	0.772659
	0.445186	0.961279	0.596076	0.777527	0.509268	0.777059
	0.447103	0.964378	0.60672	0.782938	0.524084	0.78236
	0.448807	0.981134	0.619273	0.78447	0.524837	0.78876
	0.457495	1.11966	0.622892	0.787605	0.527299	0.813208
	0.46075	1.15331	0.630408	0.789371	0.53066	0.825289
	0.481914	1.18121	0.638741	0.798024	0.53906	0.830936
	0.483285	1.18596	0.643672	0.800651	0.540784	0.831333
	0.487153	1.20267	0.650464	0.807392	0.541566	0.833145
	0.495083	1.25655	0.651639	0.81825	0.543535	0.834814
	0.496252	1.26088	0.656093	0.829338	0.544116	0.873241
	0.496509	1.32181	0.658942	0.837281	0.546404	0.89341
	0.498016	1.34762	0.662304	0.839848	0.550574	0.915003
	0.505773	1.36405	0.664307	0.843662	0.561466	0.921135
	0.506018	1.43	0.669117	0.844604	0.564001	0.927103
	0.512056	1.46192	0.681977	0.853879	0.577188	0.935966
	0.513405	1.51935	0.683593	0.855066	0.590296	0.937865
	0.51367	1.5628	0.684791	0.858887	0.59626	0.949745
	0.515906	1.56972	0.686102	0.866771	0.596742	0.966885
	0.516843	1.58866	0.688538	0.867127	0.596802	0.975205
	0.529841	1.6149	0.699288	0.870428	0.598465	0.999617
	0.531697	1.73428	0.701108	0.879094	0.60433	1.01894
	0.531892	1.75516	0.70576	0.880386	0.610231	1.01996
	0.540734	1.81532	0.726933	0.888695	0.615593	1.02971
	0.541623	1.84496	0.728971	0.953635	0.615703	1.05343
	0.542178	1.8672	0.735655	0.954492	0.617946	1.09023
	0.547307	1.89585	0.740592	0.966161	0.618692	1.10049
	0.548177	1.906	0.743835	0.969162	0.624821	1.1048
	0.553325	1.93452	0.745841	0.9707	0.625845	1.311
	0.556552	1.94207	0.753733	0.977128	0.629327	1.31481
	0.574887	1.96316	0.754274	0.977369	0.642421	1.35653
	0.579642	1.97386	0.75586	0.979556	0.643955	1.36997
	0.58045	2.01279	0.777782	0.98001	0.65501	1.37201
	0.588612	2.06756	0.77779	1.01653	0.664861	1.39288
	0.590785	2.07822	0.782103	1.02028	0.665444	1.44178
	0.593281	2.10874	0.789969	1.0308	0.666551	1.47804
	0.598403	2.19493	0.792475	1.05061	0.668856	1.51665
	0.604179	2.28373	0.794411	1.07006	0.67085	1.57356
	0.604255	2.5623	0.798606	1.10661	0.679826	1.58559
	0.605345	2.58593	0.802881	1.11284	0.680301	1.73201
	0.605849	2.78899	0.808069	1.11517	0.682166	1.79188
	0.606902	2.83286	0.809069	1.12477	0.68782	1.80715
	0.609455	2.83504	0.810823	1.14059	0.688135	1.82993
	0.623333	2.99339	0.815881	1.15863	0.691461	1.86888
	0.626647	3.11827	0.816672	1.18264	0.693558	2.13192
	0.631238	3.20399	0.819019	1.18289	0.697159	2.13556
	0.631629	3.22633	0.823553	1.18666	0.719251	2.14416
	0.639692	3.52636	0.825323	1.23857	0.721511	2.25331
	0.64243	3.58434	0.827688	1.25189	0.722063	2.26154
	0.658774	3.63492	0.850715	1.31177	0.722377	2.34303
	0.661945	3.65599	0.855465	1.37581	0.722698	2.41928
	0.665915	3.6616	0.857181	1.38723	0.723788	2.43842
	0.669299	3.7547	0.865222	1.40659	0.725784	2.75161
	0.672087	3.91872	0.873231	1.41254	0.731313	2.86479
	0.672279	4.01546	0.878586	1.41768	0.738381	2.88202
	0.679252	4.21301	0.884516	1.42843	0.739136	2.9088
	0.687975	4.47254	0.888289	1.4819	0.739375	2.91026
	0.694372	4.70399	0.890079	1.49668	0.747386	2.96915
	0.695598	5.0762	0.914222	1.49688	0.7555	3.12396
	0.70291	5.368	0.915892	1.62416	0.757344	3.14334
	0.714919	5.85042	0.938154	1.65168	0.760514	3.60875
	0.716259	6.07545	0.938336	1.69944	0.762387	3.62231
	0.718136		0.952365	1.73726	0.762933	3.70016
	0.720022		0.953262	1.76171	0.763887	3.7063
	0.721894		0.970522	1.76172	0.76559	3.89026
	0.726826		0.98851	1.90211	0.767525	3.98911
	0.737868		1.0064	1.91633	0.771301	4.34107
	0.754941		1.01564	2.3274	0.778319	4.9499
	0.757423		1.02166	2.56941	0.791149	5.49878
	0.759069		1.03262	2.88794	0.79233	5.6121
					0.793089
					0.797192
					0.806363
					0.816641
					0.821985
					0.823565
					0.830324
					0.837019
					0.840213
					0.852324
					0.860182
					0.860515
					0.861737
					0.864894
					0.865361
					0.869159
					0.870427
					0.881779
					0.884128
					0.888846
					0.901418
					0.916362
					0.918019
					0.92252
mean	0.578412	2.3101	0.766453	1.14703	0.694753	1.83548
SD	0.0989721	1.31494	0.128493	0.433071	0.12317	1.21324
SEM	0.0114283	0.160645	0.0148371	0.0500067	0.012379	0.140093

## Sheet: Fig 2D
Fn/c pY-STAT3 analysis of CLSM images of HeLa cells from Fig 2C-D
	Mock-infected		CVS-infected	DUVV-infected
	No add.	OSM	OSM	OSM
	1.08757	3.15581	1.62009	1.32271
	1.0972	3.19102	1.62422	1.71304
	1.14712	3.22948	1.69104	1.97852
	1.16126	3.36019	1.69669	1.982
	1.20038	3.58503	1.71191	2.05177
	1.21103	3.61824	1.74879	2.07406
	1.28883	3.66409	1.78025	2.52889
	1.86589	3.75794	1.7963	2.64694
	1.95095	3.94674	1.81678	2.76025
	2.04848	3.98191	1.96559	2.7726
	2.45526	4.01976	2.18364	2.88357
	2.56273	4.29969	2.21271	3.54457
	2.70204	4.33453	2.22795	3.89633
		4.45553	2.39939
		4.48923	2.48109
		4.65844
		4.65961
		4.73416
		4.88956
		5.04816
		5.11417
		5.36202
		5.80757
		5.82922
		5.83147
mean	1.67529	4.36094	1.93043	2.47348
SD	0.613387	0.832075	0.291906	0.722913
SEM	0.17707	0.169847	0.0780151	0.208687

## Sheet: Fig 3B
Fn/c STAT3 analysis of CLSM images of COS7 cells from Fig 3A-B with detectable expression of the transfected protein
	GFP-PΔC30		GFP-CVS-Pwt		GFP-CVS-Pmut
	No add.	OSM	No add.	OSM	No add.	OSM
	1.29595	1.98571	1.28712	1.2513	1.08172	2.6161
	1.36742	2.18099	1.34393	1.31668	1.13633	2.68527
	1.37002	2.39847	1.35271	1.41503	1.22365	2.6911
	1.3974	2.50709	1.36075	1.42267	1.30088	2.70687
	1.401	2.57307	1.38098	1.42664	1.34263	2.79713
	1.43464	2.64402	1.39116	1.42871	1.4018	2.95428
	1.47355	2.73759	1.401	1.50274	1.42508	2.97866
	1.56768	2.77829	1.47531	1.65592	1.43801	3.1091
	1.58033	2.94486	1.50422	1.78087	1.50147	3.15455
	1.66446	2.96162	1.5171	1.79281	1.50236	3.28527
	1.69677	3.02114	1.53365	1.79704	1.52844	3.32282
	1.71514	3.02431	1.5535	1.84631	1.54379	3.37002
	1.8097	3.03518	1.62435	1.85613	1.64483	3.43722
	1.8293	3.05627	1.66839	1.8819	1.668	3.51222
	1.88362	3.06137	1.68654	1.88731	1.82846	3.61072
	1.9157	3.33524	1.69801	1.91326	1.86081	3.90107
	1.9161	3.38238	1.71606	1.99669	1.90773	4.0024
	1.98946	3.38663	1.76796	2.00053	1.91405	4.00683
	2.30297	3.38872	1.78979	2.0156	1.92117	4.04129
	2.37782	3.47834	1.79448	2.05327	1.93874	4.21429
	2.41026	3.53257	1.83564	2.08849	1.95679	4.21789
	2.42956	3.65368	1.88727	2.12317	2.03596	4.26727
	2.4967	3.7667	1.9101	2.18146	2.12029	4.29598
	2.52128	3.92061	2.04698	2.19281	2.1347	4.46416
	2.60756	3.96338	2.07158	2.34532	2.17186	4.63977
	2.71329	3.97841	2.079	2.36897	2.19273	4.67185
	2.80485	4.01573	2.15027	2.40674	2.22992	4.72971
	3.06407	4.06816	2.17026	2.6193	2.27322	4.78525
	3.20595	4.18882	2.17683	2.68604	2.27446	5.0517
	3.56898	4.23765	2.22398	2.68768	2.32	5.14971
	3.58522	4.52235	2.23227	2.78029	2.36569	5.26249
		4.59169	2.26875	2.86954	2.38519	5.27066
		4.59753	2.40486	2.92384	2.51737	5.48953
		5.09836	2.60268	3.1749	2.51941	5.49385
		5.41452	2.61589	3.34345	2.52307	5.87756
		5.63303		3.40024	2.52368	6.77613
		5.73011			2.71368	6.82822
		5.88747			2.91839	7.12251
		5.89954			2.91847	7.61139
mean	2.10957	3.70722	1.81495	2.12316	1.95397	4.31802
SD	0.662666	1.05061	0.373379	0.575619	0.493205	1.30634
SEM	0.120986	0.170431	0.0640339	0.0972974	0.0800084	0.211917

## Sheet: Fig 3D
Fn/c STAT3 analysis of CLSM images of COS7 cells from Fig 3C-D with detectable expression of the transfected proteins
	GFP-PΔC30		GFP-CVS-Pwt		GFP-CVS-Pmut
	No add.	OSM	No add.	OSM	No add.	OSM
	0.348771	0.744453	0.438934	0.529499	0.483324	0.610825
	0.350283	0.764919	0.46232	0.61175	0.503222	0.625408
	0.389842	0.778599	0.462645	0.617918	0.506641	0.680121
	0.394962	0.786566	0.467312	0.621243	0.509459	0.688446
	0.408696	0.795322	0.472996	0.651789	0.514804	0.689141
	0.415377	0.825229	0.479133	0.66134	0.524434	0.732288
	0.418267	0.849278	0.490445	0.681692	0.52643	0.82811
	0.433277	0.86519	0.490799	0.701995	0.53481	0.83804
	0.443426	0.885135	0.497927	0.707035	0.549005	0.840653
	0.445083	0.910392	0.498573	0.718259	0.554451	0.870094
	0.456623	0.943267	0.504194	0.724345	0.555431	0.877901
	0.470568	1.00895	0.505944	0.743456	0.574506	0.881495
	0.474732	1.02715	0.512498	0.756768	0.583475	0.888214
	0.499846	1.04513	0.520593	0.788602	0.58493	0.896339
	0.508343	1.06548	0.528251	0.798334	0.58851	0.910329
	0.508516	1.10162	0.538154	0.811153	0.600937	0.929535
	0.513495	1.20906	0.539637	0.822415	0.60412	0.930211
	0.514045	1.22924	0.540946	0.860814	0.604638	1.00107
	0.524558	1.26584	0.544679	0.869296	0.604919	1.06323
	0.534889	1.28715	0.554459	0.894546	0.625801	1.06876
	0.538172	1.3949	0.557724	0.89664	0.62709	1.08611
	0.543311	1.42698	0.56742	0.901374	0.651736	1.0945
	0.561315	1.4609	0.572759	0.904652	0.668318	1.09739
	0.561605	1.50045	0.581778	0.918318	0.691724	1.11791
	0.561718	1.80149	0.583477	0.926717	0.748145	1.16854
	0.562448	1.87529	0.583657	0.930778	0.749506	1.18271
	0.562846	1.89502	0.584376	0.942715	0.765827	1.19316
	0.578699	1.95271	0.587779	0.987227	0.783089	1.20054
	0.578869	1.9685	0.593197	1.00736	0.794139	1.23984
	0.593311	2.00447	0.59671	1.01454	0.794505	1.29001
	0.604037	2.07587	0.597674	1.02012	0.80297	1.30442
	0.609603	2.1566	0.611038	1.02359	0.810805	1.43445
	0.626312	2.17924	0.612438	1.04611	0.812857	1.48418
	0.629555	2.20595	0.619852	1.06218	0.824893	1.51049
	0.631733	2.2245	0.627628	1.07192	0.835763	1.58207
	0.631859	2.24894	0.628601	1.10075	0.836046	1.68531
	0.636383	2.26987	0.633667	1.11061	0.836865	1.8331
	0.637073	2.31532	0.64423	1.11536	0.844191	1.86251
	0.637769	2.37456	0.647604	1.13874	0.845798	1.97151
	0.646637	2.38578	0.655384	1.15474	0.861851	2.13288
	0.670963	2.67106	0.675182	1.15493	0.885447	2.16614
	0.692684	2.83984	0.677263	1.16671	0.92694	2.19101
	0.696297	2.98116	0.686227	1.1753	0.932163	2.42391
	0.70165	3.10266	0.687362	1.18827	0.948407	2.45646
	0.701776	3.24697	0.700423	1.19489	0.963252	2.56079
	0.707285	3.48651	0.710365	1.19705	0.980754	2.67979
	0.71492	3.55987	0.714088	1.25632	1.01757	3.02029
	0.725491	3.58437	0.715238	1.3385	1.02601	3.13051
	0.73291	3.70616	0.716517	1.35237	1.05822	3.20651
	0.751643	3.7914	0.720617	1.39259	1.08863	3.25888
	0.752862	3.83118	0.722185	1.41287	1.09488	3.75801
	0.779228	3.86586	0.724105	1.43875	1.11653	3.81159
	0.782228	3.91477	0.730021	1.55263	1.13267	3.93037
	0.787109	3.94355	0.741373	1.59562	1.15352	4.3517
	0.789528	3.95744	0.742183	1.60006	1.18255	4.3994
	0.793126	3.98856	0.756529	1.62851	1.20174	4.43954
	0.796307	4.16131	0.75979	1.79646	1.21213	4.88888
	0.813131	4.45216	0.768113	1.83585	1.21761	5.09773
	0.841577	4.57344	0.777319	1.92784	1.23279	5.20868
	0.846065	4.6268	0.780886	1.99634		5.26987
	0.849554	4.99953	0.804809	2.01265		5.41549
	0.858563	5.27109	0.812696	2.18128		5.42713
	0.869147	5.90185	0.82296	2.20513		5.77697
	0.880748	5.91277	0.832106	2.27837		5.89366
			0.832571	2.50851		5.99675
			0.832718	2.5314		6.31969
			0.847789	2.92816		6.45777
			0.851767	3.33488		6.62633
			0.851914	3.38115		6.93274
			0.853041	3.62281		7.2011
			0.860586	3.6851		7.22213
			0.866644	3.70672		7.60943
			0.86994	3.75365		8.40842
			0.877727	3.78885		8.46143
			0.879916	3.96888		8.68154
			0.886111	4.78459
			0.917456
			0.970448
			1.01135
			1.03647
mean	0.617526	2.42931	0.677028	1.50948	0.798165	2.93337
SD	0.144021	1.41811	0.145932	0.98364	0.225549	2.35271
SEM	0.018145	0.178666	0.0164187	0.113581	0.029616	0.273496

## Sheet: Fig 4
Gene expression determined by RT-qPCR relative to gapdh from Fig 4
	socs3 expression						c-fos expression
	GFP-N		GFP-MUV-V		GFP-CVS-Pwt		GFP-N		GFP-MUV-V		GFP-CVS-Pwt
	No add.	OSM	No add.	OSM	No add.	OSM	No add.	OSM	No add.	OSM	No add.	OSM
	1	4.41972	0.929339	3.25308	1.19728	4.28115	1	2.82873	1.223	1.14962	1.79876	1.44423
	1	4.94697	1.21729	2.86385	1.89397	5.73234	1	2.87391	1.50922	1.74208	1.09804	1.91313
	1	4.69008	1.63382	2.14583	2.73293	5.26371	1	2.31295	1.00599	1.96086	0.705857	1.96094
mean	1	4.68559	1.26015	2.75426	1.9414	5.0924	1	2.67187	1.24607	1.61752	1.20089	1.77277
SD	0	0.263656	0.354193	0.5617	0.768926	0.740608	0	0.311647	0.252407	0.41972	0.553661	0.285526
SEM	0	0.186433	0.250452	0.397182	0.543713	0.523689	0	0.220368	0.178479	0.296787	0.391497	0.201897

## Sheet: Fig 5B
Fn/c STAT3 analysis of CLSM images of 2fTGH and U3A cells from Fig 5A-B with detectable expression of the transfected proteins
	2fTGH				U3A
	GFP-PΔC30		GFP-CVS-Pwt		GFP-PΔC30		GFP-CVS-Pwt
	No add.	OSM	No add.	OSM	No add.	OSM	No add.	OSM
	0.492596	1.49205	0.610996	0.859001	0.53017	1.06916	0.55577	1.35681
	0.495824	1.66137	0.615297	0.88477	0.534629	1.08583	0.561651	1.5721
	0.517227	1.97112	0.629541	0.895254	0.538436	1.26485	0.57928	1.81804
	0.523297	2.00916	0.635861	0.904911	0.542687	1.35501	0.586968	2.14991
	0.533136	2.07666	0.637384	0.90867	0.545919	1.52444	0.591012	2.24167
	0.545193	2.08243	0.645524	0.918486	0.555604	1.66435	0.608967	2.46291
	0.55258	2.28009	0.645878	0.925354	0.580437	1.82287	0.609391	2.5932
	0.567603	2.58936	0.658422	0.946427	0.586887	2.19902	0.630985	2.66039
	0.568184	2.90259	0.671869	0.948835	0.592878	2.48084	0.632205	2.84154
	0.570805	2.95354	0.68063	0.950501	0.597192	2.52388	0.634665	2.85047
	0.574681	3.16771	0.696304	0.953871	0.602411	2.72167	0.686069	2.88008
	0.587092	3.55073	0.703259	0.967089	0.606438	2.89201	0.69107	2.94185
	0.591741	4.35578	0.710731	0.976675	0.616017	2.98538	0.697414	3.0248
	0.597467	5.22835	0.714238	0.97946	0.616608	3.11682	0.709492	3.17167
	0.604746	5.26527	0.716037	0.984804	0.620669	3.15173	0.725277	3.20045
	0.610406	5.69538	0.729542	1.0049	0.621286	3.22186	0.733237	3.488
	0.614695	5.75607	0.730904	1.04321	0.622746	3.36984	0.760131	3.56152
	0.632568	5.77387	0.735571	1.05102	0.624118	3.46993	0.765534	3.9797
	0.644394	5.78744	0.736252	1.07192	0.634853	3.58134	0.769	4.04221
	0.647311	6.0024	0.7582	1.08972	0.637324	3.63356	0.771147	4.12501
	0.660267	6.05939	0.759828	1.1231	0.638916	3.67478	0.773437	4.27601
	0.661188	6.33327	0.766058	1.13708	0.643507	3.69996	0.773711	4.39554
	0.661262	6.8165	0.775897	1.18254	0.645186	3.97115	0.783362	4.52862
	0.669481	7.36028	0.776899	1.20643	0.648566	3.98186	0.791469	4.64559
	0.68236	7.47588	0.780313	1.22648	0.657431	3.9848	0.791645	4.66762
	0.688316	7.60239	0.780879	1.24823	0.664306	4.02192	0.801725	5.06878
	0.698785	7.74468	0.782155	1.26103	0.666852	4.09316	0.821847	5.07592
	0.708197	7.80169	0.783596	1.28035	0.667438	4.83192	0.826815	5.18838
	0.722449	8.12058	0.786808	1.29049	0.672575	4.90773	0.836996	5.63748
	0.731892	8.36585	0.792855	1.29148	0.684157	5.06185	0.839615	5.71528
	0.742636	8.51107	0.805555	1.33964	0.691804	5.39094	0.851157	5.73908
	0.743721	9.14089	0.809402	1.34416	0.695058	6.10493	0.85669	5.76451
	0.760432	9.47124	0.811067	1.37348	0.696974	6.26886	0.858651	6.04577
	0.764125	10.2501	0.822808	1.39842	0.700343	6.78574	0.860482	6.26337
	0.774583	10.3189	0.825551	1.41759	0.700354	7.21694	0.872451	6.39577
	0.77829	11.0385	0.836974	1.42022	0.700916	7.3694	0.893643	6.70554
	0.780811	11.3182	0.840406	1.43993	0.706517	7.84297	0.90698	6.77291
	0.781985	11.8948	0.847931	1.44036	0.707673	7.99593	0.914657	7.06937
	0.784669	12.3642	0.849566	1.47669	0.709905	8.04592	0.921438	7.68779
	0.786353	13.1092	0.858186	1.57023	0.711635	8.09543	0.933882	8.26112
	0.787365	13.5592	0.861826	1.57897	0.73649	8.47375	0.945143	9.46926
	0.787789	14.642	0.869594	1.69797	0.753642	8.77869	0.947316	9.8847
	0.794917	15.0546	0.883591	1.74024	0.767416	8.78101	0.95632	9.97913
	0.800124	15.1167	0.88562	1.75196	0.782539	8.98957	0.965716	10.3726
	0.800151	16.2186	0.895479	1.81374	0.798112	9.54313	0.966313	10.4486
	0.802136	16.5352	0.900187	1.91643	0.805499	9.82436	0.971067	11.0581
	0.807303	16.684	0.904667	2.07139	0.812801	10.2807	0.984146	11.6592
	0.811994	17.0466	0.933637	2.10973	0.815144	11.4288	0.987794	11.9294
	0.815084	17.9344	0.942239	2.14325	0.824147	11.5189	0.989121	11.9788
	0.827223	18.4934	0.943277	2.15473	0.835159	11.757	1.00112	11.9859
	0.836179	18.5996	0.943683	2.19851	0.838533	11.9313	1.00195	12.2279
	0.840388	18.6077	0.94456	2.29269	0.840993	12.132	1.00288	12.3721
	0.875724	19.1335	0.956822	2.38668	0.841119	12.2649	1.01177	12.6713
	0.886965	19.6893	0.960182	2.60522	0.844569	12.3354	1.01238	12.7913
	0.890809	20.0428	0.967985	2.95155	0.848596	12.4622	1.01268	13.0918
	0.891394	20.1627	0.987877	3.01451	0.855758	13.3507	1.0216	15.0287
	0.901111	21.3894	0.998486	3.07298	0.857431	14.052	1.02814	15.3611
	0.908202	22.0318	1.00543	3.1043	0.85757	14.741	1.03451	16.1456
	0.916465	23.8475	1.00652	3.39778	0.865039	14.8139	1.03465	16.3452
	0.917	27.3125	1.02297	3.61217	0.884839	15.0141	1.03489	16.4299
	0.926555	27.958	1.033	3.89089	0.893984	15.7795	1.0402	16.6235
	0.929791	28.1977	1.04259	4.80049	0.910501	16.5184	1.04514	18.7354
	0.935895	28.8145	1.04955	5.58908	0.912373	16.8438	1.04782	18.8605
	0.937895	29.1802	1.0695	5.75059	0.926594	17.7584	1.06044	20.0285
	0.943793	29.1859	1.07356	6.04588	0.954498	17.815	1.07498	20.6843
	0.95856	29.7831	1.09222	6.13065	0.958815	17.8793	1.0815	20.8783
	0.971086	29.8753	1.09265	6.52849	0.966296	18.4886	1.09255	20.9076
	0.986032	30.9019	1.1018	6.61675	0.967102	19.0871	1.09704	20.9461
	0.990062	31.4839	1.11257	6.69614	0.969078	19.411	1.11019	21.0138
	1.00473	32.7387	1.11273	6.74582	0.996823	20.2344	1.11884	21.1612
	1.01805	34.4975	1.11532	7.7743	1.01235	20.448	1.12271	21.4893
	1.03418	36.5502	1.11741	7.98932	1.01622	21.073		21.8747
	1.03692	36.9089	1.12115	9.08595	1.0736	22.0091		22.0461
	1.03736	37.0845	1.13685	9.36901	1.07521	22.8774		22.8522
	1.04042		1.13788	9.46049	1.08848	24.8008		25.7807
	1.0507		1.14494	9.48414		25.9225		26.1039
	1.05191		1.16248	9.91312		26.5976		27.3311
			1.16661	10.3189				28.525
			1.17626	11.073				30.5069
			1.17786	11.7296				31.883
			1.1781	12.2808				32.2349
			1.18447	12.4688
			1.19282	12.7195
			1.19528	12.7206
			1.213	13.7991
			1.22094	15.1075
			1.22198	15.4978
			1.22202	15.6646
			1.22298	15.7491
			1.22631	15.7748
			1.2309	15.8221
				15.885
				17.064
				17.5888
				17.7641
				18.4826
				21.1519
mean	0.776696	14.4454	0.924347	5.29775	0.75473	9.59088	0.873392	11.2909
SD	0.158391	10.4036	0.18847	5.57442	0.148643	6.92915	0.161919	8.40146
SEM	0.0181687	1.21765	0.0198665	0.568937	0.0172794	0.794828	0.019353	0.939312

## Sheet: Fig 6
Relative luciferase activity from Fig 6
	2fTGH						U3A
	GFP-N		GFP-MUV-V		GFP-CVS-Pwt		GFP-N		GFP-MUV-V		GFP-CVS-Pwt
	No add.	OSM	No add.	OSM	No add.	OSM	No add.	OSM	No add.	OSM	No add.	OSM
	0.094051	1.03194	0.0936669	0.165635	0.0798521	0.666946	0.0294561	1.06115	0.0261011	0.125345	0.0387123	1.13825
	0.155193	1.03868	0.141536	0.18316	0.145956	0.712988	0.0456202	1.01922	0.0140717	0.186332	0.0305477	1.27191
	0.16832	1.11923	0.223637	0.287843	0.131932	0.852068	0.0325271	1.07259	0.0119323	0.0609173	0.0144261	0.844259
mean	0.139188	1.06328	0.152947	0.212213	0.119247	0.744001	0.0358678	1.05099	0.0173684	0.124198	0.0278954	1.08481
SD	0.0396371	0.0485665	0.0657321	0.0660814	0.0348299	0.0963785	0.00858429	0.028097	0.00763807	0.062715	0.0123584	0.218777
SEM	0.0280276	0.0343417	0.0464796	0.0467266	0.0246284	0.0681499	0.00607001	0.0198676	0.00540093	0.0443462	0.00873874	0.154699

## Sheet: Fig 7B
Fn/c STAT3 analysis of CLSM images of 2fTGH and U3A cells from Fig 7A-B with detectable expression of the transfected proteins
	2fTGH								U3A
	No mCherry				mCherry				mCherry				STAT3-mCherry				STAT1-mCherry
	GFP-PΔC30		GFP-CVS-Pwt		GFP-PΔC30		GFP-CVS-Pwt		GFP-PΔC30		GFP-CVS-Pwt		GFP-PΔC30		GFP-CVS-Pwt		GFP-PΔC30		GFP-CVS-Pwt
	No add.	OSM	No add.	OSM	No add.	OSM	No add.	OSM	No add.	OSM	No add.	OSM	No add.	OSM	No add.	OSM	No add.	OSM	No add.	OSM
	0.756961	2.49687	0.731486	1.68295	0.70374	2.50361	0.759895	1.41608	0.758959	2.52023	0.614234	2.63587	0.256015	1.32022	0.24854	1.24196	0.651375	1.8589	0.634565	1.07024
	0.758748	2.74975	0.734748	1.72632	0.719292	2.53099	0.783551	1.43719	0.768904	2.64663	0.618869	2.67714	0.258487	1.33444	0.248872	1.42588	0.672033	1.89084	0.639495	1.08017
	0.787296	2.79255	0.759066	1.75059	0.741156	2.55628	0.793963	1.49347	0.776139	2.86088	0.623655	2.7138	0.25887	1.54856	0.251206	1.64063	0.688505	1.90795	0.639565	1.08489
	0.799892	2.92273	0.761912	1.78329	0.751667	2.56449	0.797722	1.59685	0.787983	2.96146	0.633241	2.76138	0.261169	1.55481	0.252193	2.14245	0.69887	2.01797	0.647518	1.09464
	0.860507	3.19141	0.774206	1.80419	0.779883	2.58447	0.80318	1.65888	0.802936	2.96886	0.671384	2.78546	0.267053	1.57109	0.256252	2.23193	0.700366	2.09936	0.664046	1.13856
	0.872361	3.29348	0.790753	1.80901	0.8064	2.71912	0.807025	1.67255	0.803782	3.01114	0.682658	2.8333	0.270049	1.59693	0.25698	2.30742	0.700671	2.13088	0.679026	1.15549
	0.882593	3.2962	0.799797	1.81826	0.832773	3.01342	0.811939	1.72516	0.807962	3.0485	0.687844	2.85148	0.274745	1.82149	0.257622	2.50506	0.710889	2.16162	0.679574	1.29628
	0.885898	3.34352	0.802078	1.82312	0.845161	3.05921	0.824982	1.79071	0.814476	3.09258	0.694921	2.85412	0.275849	1.88832	0.262026	2.51731	0.725448	2.22059	0.682011	1.3523
	0.892452	3.38741	0.811469	1.86372	0.853483	3.11941	0.848106	1.81042	0.8151	3.16025	0.701973	3.08813	0.275995	2.12591	0.262384	2.57752	0.7312	2.26103	0.688238	1.4067
	0.894735	3.42244	0.816839	1.87325	0.864444	3.23884	0.854291	1.85871	0.824936	3.28698	0.71078	3.15013	0.289004	2.15176	0.262411	2.75317	0.740116	2.50942	0.688334	1.43494
	0.899631	3.47863	0.842738	1.9182	0.865393	3.25765	0.856977	1.88803	0.828228	3.30133	0.713408	3.22048	0.291395	2.25304	0.262659	2.85857	0.746522	2.52921	0.690722	1.43634
	0.904467	3.57578	0.851094	1.95179	0.868014	3.29177	0.861307	1.92333	0.864624	3.38746	0.722998	3.31382	0.295656	2.52287	0.273241	3.20977	0.749077	2.65734	0.711651	1.44379
	0.906689	3.64893	0.855477	2.05011	0.882735	3.3309	0.864629	2.04676	0.865987	3.40222	0.734546	3.33076	0.296604	2.81729	0.284253	3.25284	0.766489	2.67702	0.713629	1.44736
	0.919009	3.86614	0.856904	2.07079	0.892404	3.36038	0.88751	2.10499	0.867337	3.41764	0.744624	3.53121	0.307311	2.83255	0.301127	3.51774	0.766736	2.74602	0.722393	1.45367
	0.947226	3.89583	0.857531	2.07696	0.898021	3.4015	0.900256	2.12805	0.870397	3.45061	0.747013	3.54305	0.310267	3.11332	0.315927	3.68972	0.794685	2.77067	0.750961	1.49195
	0.968387	4.09272	0.870014	2.10592	0.913554	3.46597	0.903447	2.1831	0.874852	3.52138	0.753524	3.55444	0.312283	3.3471	0.316503	3.7002	0.797259	2.89006	0.75435	1.49206
	0.974739	4.11952	0.880604	2.16517	0.92116	3.49792	0.912626	2.23103	0.882392	3.5318	0.758816	3.56831	0.313231	3.37106	0.321245	4.09948	0.822764	2.98398	0.754409	1.55235
	0.984228	4.31287	0.892798	2.21599	0.936319	3.5375	0.927678	2.2555	0.884909	3.57981	0.766557	3.58257	0.326767	3.42045	0.324241	4.27475	0.830242	3.03227	0.757276	1.55906
	1.02518	4.3533	0.899801	2.23267	0.940247	3.56132	0.938807	2.29662	0.88641	3.81884	0.775314	3.68493	0.328157	3.72444	0.328163	4.38832	0.830457	3.11404	0.769175	1.58194
	1.0332	4.67056	0.905775	2.24979	0.944224	3.61656	0.940681	2.29951	0.895112	3.82993	0.775776	3.71612	0.330478	4.02275	0.32856	4.64469	0.840229	3.14809	0.795816	1.59114
	1.03876	4.73505	0.909577	2.26923	0.95464	3.74358	0.941791	2.32101	0.901532	3.96842	0.78132	3.83383	0.340781	4.0291	0.33115	4.72036	0.845848	3.16121	0.799002	1.59128
	1.05102	4.76783	0.919109	2.27486	0.960141	3.86739	0.946216	2.34508	0.914945	4.20264	0.796339	3.92113	0.349291	5.01798	0.332027	4.73424	0.846913	3.19423	0.803668	1.63747
	1.05269	4.79703	0.921763	2.31498	1.00372	3.88306	0.948492	2.38302	0.925569	4.22889	0.798743	3.9382	0.372021	5.2509	0.333409	5.00798	0.854267	3.20187	0.827451	1.64935
	1.0615	4.83338	0.932625	2.31912	1.04423	3.95311	0.96067	2.4364	0.930248	4.27809	0.807279	4.02813	0.372431	5.42989	0.33383	5.25791	0.860634	3.23272	0.830541	1.64944
	1.08669	4.90683	0.936009	2.32208	1.04902	3.9991	0.976677	2.482	0.930293	4.31641	0.833693	4.10743	0.373716	6.05986	0.359979	5.99815	0.861649	3.24022	0.842811	1.69287
	1.10567	4.94949	0.958964	2.3799	1.05272	4.02619	0.984178	2.48739	0.940162	4.35114	0.839908	4.16498	0.379961	6.09338	0.362323	6.16146	0.874016	3.2485	0.847886	1.70992
	1.10833	5.01071	0.966739	2.39971	1.05818	4.0276	0.988667	2.56295	0.944893	4.46262	0.857726	4.16605	0.398674	6.0998	0.372977	6.2875	0.878268	3.29231	0.849219	1.73355
	1.12194	5.05731	0.978274	2.45838	1.08575	4.07834	0.992369	2.58553	0.944998	4.48014	0.863828	4.18898	0.409935	6.64503	0.376071	6.4381	0.882062	3.31196	0.884111	1.77961
	1.13011	5.13832	0.984709	2.46417	1.11783	4.15217	1.00082	2.59586	0.945255	4.51012	0.868034	4.23532	0.410993	6.85281	0.382635	6.54998	0.885965	3.34085	0.915094	1.79636
	1.13292	5.15265	0.989701	2.51799	1.13695	4.15836	1.00603	2.6249	0.946745	4.55032	0.885826	4.24924	0.418847	6.92208	0.390609	6.65991	0.88657	3.37147	0.922862	1.81926
	1.13792	5.16363	0.998762	2.54453	1.15105	4.17105	1.04957	2.75216	0.949847	4.60983	0.892555	4.3114	0.42127	6.96511	0.41164	6.66481	0.890079	3.39432	0.926152	1.8478
	1.15475	5.34115	1.00096	2.60959	1.15521	4.3415	1.07632	2.75374	0.961126	4.70459	0.933256	4.3571	0.433227	7.25872	0.421188	6.79762	0.893341	3.52517	0.928287	1.84957
	1.16086	5.38506	1.00828	2.61607	1.19168	4.38283	1.0899	2.75812	0.968653	4.84435	0.937891	4.36889	0.436404	7.34427	0.440678	6.91186	0.893685	3.52787	0.936684	1.87962
	1.2358	5.47809	1.01503	2.67685	1.20359	4.50951	1.093	2.78555	0.983425	4.85809	0.943821	4.37042	0.43759	7.45923	0.446794	7.03813	0.914173	3.55613	0.938677	1.90532
	1.26396	5.57075	1.01629	2.70193	1.20522	4.59576	1.10841	2.81728	0.9927	4.91557	0.959025	4.39133	0.440679	7.55159	0.448177	7.12685	0.917342	3.61231	0.943583	1.90976
	1.29701	5.58959	1.01916	2.7455	1.23999	4.64979	1.11003	2.87277	0.996202	4.94625	0.960076	4.42664	0.452841	7.60747	0.455823	7.3738	0.956819	3.63629	0.951384	1.95408
	1.31909	5.65426	1.0335	2.81811	1.25038	4.6594	1.1131	2.88983	1.00374	5.0802	0.992944	4.43719	0.457637	7.7992	0.459346	7.80107	0.962717	3.71687	0.952502	1.95877
	1.33988	5.7233	1.03548	2.82415	1.25253	4.8544	1.12528	2.89116	1.01271	5.23986	0.996615	4.50369	0.460591	8.02484	0.463713	7.88598	0.983639	3.78818	0.954083	1.97029
	1.3426	5.89705	1.05315	2.84406	1.30838	4.97116	1.1353	2.89136	1.03646	5.25624	1.00689	4.55626	0.460613	8.32633	0.465772	8.11521	0.992444	3.7977	0.983001	1.97625
	1.34881	5.98611	1.06181	2.84706	1.3539	4.97846	1.1359	2.95615	1.04154	5.27619	1.00783	4.56808	0.46562	8.87578	0.470524	8.17566	1.00446	3.82216	0.995884	2.12907
		6.33447	1.07211	2.86405	1.4191	5.05117	1.18667	2.977	1.04554	5.31119	1.01505	4.64432	0.497385	8.93724	0.475461	8.46668	1.01105	3.84482	1	2.14423
		6.69539	1.07686	2.98857	1.45756	5.0975	1.20438	3.01259	1.04904	5.54625	1.01808	4.73582	0.503784	9.11657	0.479792	8.52495	1.01123	3.87872	1.00609	2.16972
		6.7525	1.08103	3.03512	1.47698	5.18482	1.21765	3.06393	1.07101	5.6063	1.02311	4.75632	0.505238	9.17025	0.489298	8.79604	1.01394	3.88545	1.00783	2.18402
			1.12746	3.06694	1.49011	5.20948	1.21846	3.11106	1.09413	5.61713	1.03011	4.84706	0.513458	9.39899	0.49848	8.91401	1.02587	3.91344	1.01968	2.19212
			1.13619	3.1214		5.38329		3.16943	1.09869	5.67056	1.03043	4.87684	0.514065	9.71436	0.506618	9.55772	1.04098	3.93116	1.0421	2.19752
			1.2055	3.14462		5.46321		3.30973	1.10019	5.68165	1.05839	4.92599	0.523959	9.90239	0.52098	9.9892	1.04601	3.9997	1.04673	2.25193
			1.20601	3.20927		5.4675		3.3384	1.1389	5.72925	1.06631	5.05858	0.529194	10.2496	0.523686	10.0037	1.05937	4.01506	1.07389	2.27625
			1.21995	3.2667		5.61943		3.42412	1.14842	5.7866	1.07317	5.07055	0.56832	10.5328	0.544934	10.007	1.09964	4.05822	1.10076	2.28566
			1.25867	3.35099		5.71026		3.4397	1.14871	5.90516	1.1289	5.10596	0.570872	10.6588	0.545492	10.419	1.1039	4.06648	1.10505	2.30554
				3.41232		5.77319		3.44024	1.16292	6.2958	1.13437	5.11358	0.571092	10.8404	0.549745	10.7765	1.10489	4.13209	1.14509	2.33327
				3.45612		5.77875		3.49898	1.16741	6.32831	1.17514	5.27671	0.578363	10.9638	0.564545	10.8694	1.11599	4.16342	1.20734	2.35547
				3.45714		5.94107		3.53305	1.1723	6.34918		5.31132	0.580447	11.0023	0.60272	11.3103	1.11613	4.17502	1.2174	2.36892
						6.30004		3.56692	1.18421	6.37662		5.41305	0.591653	11.0509	0.612161	11.3567	1.12303	4.19991		2.43552
								3.57107	1.18785	6.38809		5.48395	0.606324	11.656	0.628814	11.5976	1.12342	4.27921		2.52928
								3.57643	1.28293	6.43605		5.52353	0.609148	11.6945	0.657288	11.6008		4.28602		2.5748
								3.65423	1.28664			5.55066	0.631475	11.7397	0.69932	11.6069		4.29459		2.59676
									1.30524			5.63555	0.639276	12.7516		12.8022		4.40788		2.60562
									1.31217			5.76406	0.647249	13.3145		12.8886		4.4421		2.63448
									1.33326			6.06651	0.666354	13.7522		12.9623		4.44663		2.65194
												6.07036	0.703542	13.9859		12.9819		4.48208		2.72473
												6.23446		14.0561		13.3719		4.64653		2.74717
												6.30179		14.2038		13.5347		4.75418		2.77891
												6.30523		14.6694		14.0343		4.88726		2.90068
												6.34543		15.1532		14.3886		4.98913		2.91124
												6.37721		15.9186		14.5523		5.12085		2.94933
												6.42239		15.9917		14.6791		5.55279		2.95968
												6.78619				15.1604		5.61604
mean	1.03611	4.5542	0.951403	2.46718	1.03588	4.1546	0.970192	2.58386	0.987153	4.48921	0.85978	4.45559	0.427395	7.49057	0.403079	7.54983	0.889709	3.53804	0.866685	1.94952
SD	0.168381	1.11333	0.133086	0.519201	0.215153	1.02224	0.131402	0.637982	0.152697	1.1415	0.152921	1.10361	0.126251	4.30005	0.121242	3.98443	0.137326	0.893784	0.158887	0.527589
SEM	0.0269625	0.171791	0.0192093	0.0727027	0.0328105	0.141759	0.0200387	0.0860255	0.0200501	0.155338	0.0216263	0.135845	0.0164365	0.533355	0.0163482	0.49045	0.0188632	0.110017	0.0222486	0.0654393

[truncated: 4 more sheets: Fig 8C, S2B Fig, S5 Fig, S6B Fig]
